# Supplementary material for: A unified mechanism for LLPS of ALS/FTLD-causing FUS as well as its modulation by ATP and oligonucleic acids
Source: PLoS Biol. 2019 Jun 12;17(6):e3000327. doi: 10.1371/journal.pbio.3000327 (PMC6590835; doi:10.1371/journal.pbio.3000327)
Supplement: S1 Data — CTD, C-terminal domain; FUS, Fused in sarcoma; ZnF, zinc finger. (XLSX) [file pbio.3000327.s001.xlsx]

## Sheet: Sheet1
S1 Data. NMR chemical shifts of the FUS CTD with the folded and unfolded ZnF
				Unfolded						Folded
		HA	NH	N	CA	CB		HA	NH	N	CA	CB
371	ARG	4.2275	0	0	55.36	32.14		4.2275	0	0	55.36	32.14
372	ARG	4.2275	8.748	124.741	56.275	31.084		4.2275	8.748	124.741	56.275	31.084
373	ALA	4.3638	8.355	125.681	53.034	19.468		4.3668	8.355	125.681	53.034	19.468
374	ASP	4.5196	8.166	119.113	54.416	41.337		4.5244	8.166	119.113	54.416	41.337
375	PHE	4.6075	8.029	120.493	58.274	39.485		4.5213	8.029	120.493	58.274	39.485
376	ASN	4.6103	8.339	120.296	53.482	39.067		4.5903	8.339	120.296	53.482	39.067
377	ARG	4.259	8.197	121.705	56.703	30.724		4.2641	8.197	121.705	56.703	30.724
378	GLY	3.9154	8.341	109.263	45.672	0		3.9054	8.341	109.263	45.672	0
379	GLY	0	0	0	0	0		0	0	0	0	0
380	GLY	3.9367	8.318	108.818	45.476	0		3.9417	8.318	108.818	45.476	0
381	ASN	4.675	8.282	118.661	53.33	39.023		4.6791	8.282	118.661	53.33	39.023
382	GLY	3.9099	8.424	109.172	45.772	0		3.9079	8.424	109.172	45.772	0
383	ARG	4.2049	8.191	120.362	56.447	30.677		4.2019	8.191	120.362	56.447	30.677
384	GLY	3.8893	8.371	109.329	45.63	0		3.8853	8.371	109.329	45.63	0
385	GLY	0	0	0	0	0		0	0	0	0	0
386	ARG	4.2901	8.346	121.923	56.3645	30.6379		4.2977	8.346	121.923	56.3645	30.6379
387	GLY	0	0	0	0	0		0	0	0	0	0
388	ARG	4.2265	8.54	124.369	56.547	31.019		0	8.54	124.369	56.547	31.019
389	GLY	0	0	0	0	0		0	0	0	0	0
390	GLY	0	0	0	0	0		0	0	0	0	0
391	PRO	0	0	0	62.914	32.264		0	0	0	62.914	32.264
392	MET	4.4901	8.685	121.079	56.127	32.828		4.375	8.685	121.079	56.127	32.828
393	GLY	3.9305	8.259	109.72	45.544	0		3.9355	8.259	109.72	45.544	0
394	ARG	4.2407	8.244	120.798	56.626	30.181		4.2383	8.244	120.798	56.626	30.181
395	GLY		0	0	0	0			0	0	0	0
396	GLY	0	0	0	0	0		0	0	0	0	0
397	TYR	0	0	0	58.578	38.822		0	0	0	58.578	38.822
398	GLY	3.8822	8.276	110.131	45.573	0		3.8703	8.276	110.131	45.573	0
399	GLY	0	0	0	0	0		0	0	0	0	0
400	GLY	0	0	0	0	0		0	0	0	0	0
401	GLY	0	0	0	45.369	0		0	0	0	45.369	0
402	SER	4.4421	8.314	115.725	58.802	64.176		4.4318	8.314	115.725	58.802	64.176
403	GLY	3.9943	8.433	110.906	45.615	0		3.9938	8.433	110.906	45.615	0
404	GLY	0	0	0	0	0		0	0	0	0	0
405	GLY	0	0	0	0	0		0	0	0	0	0
406	GLY	0	0	0	0	0		0	0	0	0	0
407	ARG	4.2872	8.394	121.306	56.475	33.081		4.2935	8.394	121.306	56.475	33.081
408	GLY	0	0	0	0	0		0	0	0	0	0
409	GLY	0	0	0	0	0		0	0	0	0	0
410	PHE	0	0	0	0	0		0	0	0	0	0
411	PRO	0	0	0	63.616	32.091		0	0	0	63.616	32.091
412	SER	4.4403	8.388	116.28	58.82	64.165		4.4388	8.388	116.28	58.82	64.165
413	GLY	3.9575	8.473	110.869	45.583	0		3.9655	8.473	110.869	45.583	0
414	GLY	3.8889	0	0	0	0		3.8856	0	0	0	0
415	GLY	3.8293	8.105	108.303	41.199	0		3.8226	8.105	108.303	41.199	0
416	GLY	0	0	0	0	0		0	0	0	0	0
417	GLY	0	0	0	0	0		0	0	0	0	0
418	GLY	0	0	0	0	0		0	0	0	0	0
419	GLY	0	0	0	44.794	0		0	0	0	44.794	0
420	GLN	4.2298	8.435	125.536	56.77	28.58		4.2298	8.435	125.536	56.77	28.58
421	GLN	4.2245	8.434	125.521	56.674	28.705		4.246	8.75	118.126	56.674	28.705
422	ARG	4.2258	8.432	125.499	56.598	31.028		4.206	7.635	109.206	56.598	31.028
423	ALA	4.2242	8.436	125.472	52.865	19.324		4.319	7.433	129.133	52.865	19.324
424	GLY	3.8404	8.301	108.09	45.559	0		3.983	8.514	139.866	45.559	0
425	ASP	4.8267	8.071	120.315	54.325	41.176		4.774	7.951	122.242	55.3872	41.1587
426	TRP	4.5213	7.946	121.59	57.845	29.467		5.004	8.771	118.406	53.6042	31.1414
427	LYS	4.1382	7.822	123.415	56.114	33.367		4.341	8.696	125.45	55.4834	33.7975
428	CYS	4.5216	8.033	121.747	56.369	27.506		4.608	8.662	106.535	57.7985	31.8604
429	PRO	0	0	0	63.27	32.094		0	0	0	63.3912	32.2283
430	ASN	4.5904	8.378	120.578	54.5	41.49		4.799	9.187	126.714	51.125	39.1695
431	PRO	0	0	0	63.937	32.309		0	0	0	64.6604	32.5597
432	THR	4.3109	8.177	113.4	62.347	70.082		3.924	8.047	113.278	61.7063	68.7725
433	CYS	4.4611	8.188	120.625	58.953	28.128		4.318	8.067	125.849	60.2874	32.5097
434	GLU	4.3688	8.424	122.918	57.31	30.224		4.369	7.579	111.183	57.9026	28.1155
435	ASN	4.6831	8.335	118.979	53.543	38.907		4.582	8.352	119.82	54.8555	41.0544
436	MET	4.5589	8.174	120.416	56.0531	32.682		4.655	7.888	121.725	53.0391	30.3657
437	ASN	4.5923	8.214	118.989	53.5	38.899		4.725	8.954	119.358	52.1937	43.5031
438	PHE	4.5166	8.045	120.493	58.205	39.465		4.475	6.821	116.817	56.4962	38.9951
439	SER	4.3227	8.115	116.96	59.049	63.889		4.477	9.169	116.299	61.545	62.9107
440	TRP	4.2839	8.372	122.342	57.046	30.565		4.626	6.74	114.67	55.8394	28.4171
441	ARG	4.0823	7.762	121.588	56.657	30.776		0	7.8057	122.67	56.4611	30.6219
442	ASN	4.5731	8.12	119.091	53.678	39.033		4.566	8.491	118.573	53.6951	39.3462
443	GLU	4.3273	8.416	120.796	57.541	29.944		5.159	7.69	117.652	54.0364	32.5316
444	CYS	4.4679	8.266	119.281	59.175	27.964		3.98	9.669	126.242	58.7291	30.9983
445	ASN	4.5868	8.372	120.734	53.747	38.976		4.426	8.54	127.336	55.9619	38.8002
446	GLN	4.2933	8.287	119.995	56.527	29.307		4.407	9.128	120.493	57.4498	30.4068
447	CYS	4.3658	8.296	120.138	58.929	27.942		4.935	8.127	118.381	59.1254	31.9947
448	LYS	4.2353	8.311	123.853	56.253	33.222		4.096	7.671	116.908	58.6983	29.7498
449	ALA	4.5303	8.156	126.358	50.636	18.414		4.474	9.011	127.647	52.0621	18.8205
450	PRO	0	0	0	63.609	32.34		0	0	0	62.3116	32.1829
451	LYS	4.4311	8.494	120.141	55.91	32.99		4.543	7.232	123.02	54.219	33.4555
452	PRO	0	0	0	63.086	32.878		0	0	0	63.2039	32.1803
453	ASP	4.5797	8.48	120.709	54.74	41.547		4.584	8.219	121.22	54.2314	41.3055
454	GLY	4.0764	8.066	108.673	44.857	0		3.965	7.967	108.445	44.7916	0
455	PRO	4.4048	0	0	63.95	32.187		0	0	0	0	0
456	GLY	3.9331	8.556	109.574	45.606	0		3.9433	8.556	109.574	45.606	0
457	GLY	3.9507	8.206	108.497	45.4	0		3.9507	8.206	108.497	45.4	0
458	GLY	0	0	0	0	0		0	0	0	0	0
459	PRO	4.3995	0	0	63.723	32.234		4.3995	0	0	63.723	32.234
460	GLY	3.9235	8.492	109.467	45.464	0		3.9433	8.492	109.467	45.464	0
461	GLY	3.9341	0	0	45.452	0		3.9466	0	0	45.452	0
462	SER	4.367	8.146	115.271	58.744	64.148		4.3634	8.146	115.271	58.744	64.148
463	HIS	4.7669	8.373	122.387	56.81	29.89		4.71	8.373	122.387	56.81	29.89
464	MET	4.5995	8.357	119.15	55.993	33.019		4.6219	0	0	55.993	33.019
465	GLY	3.9138	8.2593	109.859	45.591	0		3.9355	8.2593	109.859	45.591	0
466	GLY	3.9356	8.235	108.584	45.559	0		3.9371	8.235	108.584	45.559	0
467	ASN	4.7064	8.387	118.54	53.42	39.09		4.7051	8.387	118.54	53.42	39.09
468	TYR	4.4719	8.197	120.857	58.67	38.903		4.4748	8.197	120.857	58.67	38.903
469	GLY	3.8895	8.405	111.373	45.569	0		3.8821	8.405	111.373	45.569	0
470	ASP	4.5721	8.251	120.344	54.706	41.424		4.5785	8.251	120.344	54.706	41.424
471	ASP	4.5115	8.355	120.985	54.748	41.072		4.5628	8.355	120.985	54.748	41.072
472	ARG	4.285	8.375	121.502	56.414	30.548		4.2615	8.375	121.502	56.414	30.548
473	ARG	4.269	8.207	120.619	56.721	30.608		4.2443	8.207	120.619	56.721	30.608
474	GLY	3.9002	8.414	109.324	45.723	0		3.9079	8.414	109.324	45.723	0
475	GLY	3.8772	0	0	0	0		3.9021	0	0	0	0
476	ARG	4.3284	8.246	120.654	56.457	30.866		4.3222	8.246	120.654	56.457	30.866
477	GLY	3.9022	8.415	109.846	45.68	0		3.8974	8.415	109.846	45.68	0
478	GLY	3.9322	8.49	110.131	45.455	0		3.9191	8.49	110.131	45.455	0
479	TYR	4.5099	8.029	119.886	58.25	38.991		4.5049	8.029	119.886	58.25	38.991
480	ASP	4.5939	8.302	122.082	54.597	41.368		4.5319	8.302	122.082	54.597	41.368
481	ARG	4.237	8.223	121.961	56.695	30.534		4.2311	8.223	121.961	56.695	30.534
482	GLY	3.9519	8.373	109.611	45.584	0		3.9144	8.373	109.611	45.584	0
483	GLY	3.8939	0	0	45.421	0		3.8739	0	0	45.421	0
484	TYR	4.5383	8.121	120.552	58.754	38.89		4.5685	8.121	120.552	58.754	38.89
485	ARG	4.2201	8.275	123.795	56.26	30.778		4.2185	8.275	123.795	56.26	30.778
486	GLY	3.8657	7.685	108.816	45.395	0		3.867	7.685	108.816	45.395	0
487	ARG	4.3323	8.299	120.576	56.45	30.894		4.3294	8.299	120.576	56.45	30.894
488	GLY	3.922	8.451	109.836	45.543	0		3.9201	8.451	109.836	45.543	0
489	GLY	3.9297	0	0	45.56	0		3.9257	0	0	45.56	0
490	ASP	4.5571	8.239	120.598	54.95	41.456		4.5512	8.239	120.598	54.95	41.456
491	ARG	4.2873	8.369	121.361	56.37	30.543		4.2844	8.369	121.361	56.37	30.543
492	GLY	3.8588	7.794	109.081	45.55	0		3.8599	7.794	109.081	45.55	0
493	GLY	3.8767	7.897	108.265	45.4	0		3.867	7.897	108.265	45.4	0
494	PHE	4.6651	8.268	118.757	57.413	39.0579		4.6791	8.268	118.757	57.413	39.0579
495	ARG	4.3651	8.347	121.326	56.084	30.0215		4.2615	8.347	121.326	56.084	30.0215
496	GLY	0	0	0	0	0		0	0	0	0	0
497	GLY	0	0	0	0	0		0	0	0	0	0
498	ARG	4.2428	8.409	121.639	56.535	30.415		4.2388	8.409	121.639	56.535	30.415
499	GLY	0	0	0	0	0		0	0	0	0	0
500	GLY	0	0	0	0	0		0	0	0	0	0
501	GLY	0	0	0	0	0		0	0	0	0	0
502	ASP	0	0	0	0	0		0	0	0	0	0
503	ARG	4.2411	8.35	118.622	57.395	32.95		4.2341	8.35	118.622	57.395	32.95
504	GLY	3.9532	8.439	110.233	45.45	0		3.9551	8.439	110.233	45.45	0
505	GLY	3.8791	8.16	108.5	45.298	0		3.888	8.16	108.5	45.298	0
506	PHE	4.6277	8.102	119.514	57.745	40.176		4.6382	8.102	119.514	57.745	40.176
507	GLY	4.0334	8.251	110.326	45.574	0		4.0358	8.251	110.326	45.574	0
508	PRO	0	0	0	63.164	32.752		0	0	0	63.164	32.752
509	GLY	3.9666	8.589	110.468	45.339	0		3.9315	8.589	110.468	45.339	0
510	LYS	4.2922	8.11	120.774	56.466	33.323		4.2876	8.11	120.774	56.466	33.323
511	MET	4.3022	8.463	121.69	55.789	33.147		4.3001	8.463	121.69	55.789	33.147
512	ASP	4.6004	8.314	121.897	54.5	41.597		4.611	8.314	121.897	54.5	41.597
513	SER	4.3918	8.345	117.236	59.051	63.914		4.3888	8.345	117.236	59.051	63.914
514	ARG	4.2822	8.37	122.483	57.035	30.605		4.3077	8.37	122.483	57.035	30.605
515	GLY	3.9075	8.266	108.91	45.588	0		3.9182	8.266	108.91	45.588	0
516	GLU	4.269	8.244	119.737	56.232	29.11		4.306	8.244	119.737	56.232	29.11
517	HIS	4.6985	8.578	119.663	55.411	28.953		4.6921	8.578	119.663	55.411	28.953
518	ARG	4.2681	8.358	122.771	56.567	31.057		4.2666	8.358	122.771	56.567	31.057
519	GLN	4.2811	8.571	121.631	56.322	29.531		4.278	8.571	121.631	56.322	29.531
520	ASP	4.5556	8.355	121.837	54.617	41.371		4.557	8.355	121.837	54.617	41.371
521	ARG	4.2951	8.251	121.696	56.382	30.683		4.2964	8.251	121.696	56.382	30.683
522	ARG	4.2361	8.349	123.819	56.286	30.764		4.2351	8.349	123.819	56.286	30.764
523	GLU	4.2393	8.359	122.594	56.849	30.598		4.293	8.359	122.594	56.849	30.598
524	ARG	4.5671	8.172	122.01	54.014	30.765		4.5357	8.172	122.01	54.014	30.765
525	PRO	4.3653	0	0	63.747	31.829		4.3677	0	0	63.747	31.829
526	TYR	4.3653	7.43	123.715	59.182	39.383		4.3101	7.43	123.715	59.182	39.383
